# Supplementary material for: Exploring the Potential of Linear π-Bridge Structures in a D-π-A Organic Photosensitizer for Improved Open-Circuit Voltage
Source: Nanomaterials (Basel). 2024 Jun 27;14(13):1106. doi: 10.3390/nano14131106 (PMC11242973; doi:10.3390/nano14131106)
Supplement: Supplementary file 1 [file nanomaterials-14-01106-s001.zip]

Archive with 1 entries (1 files):
- nanomaterials-3053094-supplementary.pdf
